# Supplementary material for: Improving the 3D Printability and Mechanical Performance of Biorenewable Soybean Oil-Based Photocurable Resins
Source: Polymers (Basel). 2024 Apr 3;16(7):977. doi: 10.3390/polym16070977 (PMC11013316; doi:10.3390/polym16070977)
Supplement: Supplementary file 1 [file polymers-16-00977-s001.zip]

Archive with 1 entries (1 files):
- polymers-2918897-supplementary.pdf
